# Supplementary material for: Transcriptomic Profiling of Cutibacterium acnes IA1—Infected Keratinocytes Reveal Hub Genes and CLR Pathway in Acne Pathogenesis
Source: Curr Issues Mol Biol. 2025 Dec 26;48(1):34. doi: 10.3390/cimb48010034 (PMC12839951; doi:10.3390/cimb48010034)
Supplement: Supplementary file 1 [file cimb-48-00034-s001.zip]

Archive with 1 entries (1 files):
- cimb-4062450-supplementary.pdf
